# Supplementary material for: The relationship between maternal smartphone use, physiological responses, and gaze patterns during breastfeeding and face-to-face interactions with infant
Source: PLoS One. 2021 Oct 8;16(10):e0257956. doi: 10.1371/journal.pone.0257956 (PMC8500426; doi:10.1371/journal.pone.0257956)
Supplement: S1 Data — (XLSX) [file pone.0257956.s004.xlsx]

## Sheet: EDA+CO
	Breastfeeding									Face-to-face
	Breastfeeding Smartphone use			Breastfeeding Smartphone in bag sound on			Breastfeeding Smartphone in bag muted			Face-to-face Smartphone use			Face-to-face Smartphone in bag sound on			Face-to-face Smartphone in bag muted
Participant	Tonic SCL	Tonic Period	CO	Tonic SCL	Tonic Period	CO	Tonic SCL	Tonic Period	CO	Tonic SCL	Tonic Period	CO	Tonic SCL	Tonic Period	CO	Tonic SCL	Tonic Period	CO
1	1.89596	349.498	19.7484	0.916324	262.874	21.3246	1.93645	235.613	20.3326	1.59622	349.974	22.6119	1.3377	262.808	22.2507	1.59721	271.228	21.8966
2	2.15494	238.209	22.4984	1.29045	244.18	30.3376	1.12075	217.861	30.0075	3.10229	258.047	14.6812	3.39372	170.683	25.0386	3.59344	177.025	23.0295
3	1.96244	300.153	42.8595	2.66796	205.986	22.934	3.07528	204.311	35.3677	3.90604	227.068	35.2174	4.90536	236.087	25.3938	3.07528	204.311	24.5946
4	1.62411	302.296	30.7607	1.15771	292.293	25.1163	1.33172	190.726	25.6976	1.34284	197.137	22.619	1.83394	199.768	21.4912	3.1044	233.793	26.6381
5	5.17766	213.91	19.6731	6.47511	207.035	15.3538				8.0732	175.976	14.0252	8.71365	195.329	15.1529
6	5.53975	92.6477	29.3685	8.58264	87.815	27.9652				9.41506	164.084	37.2872	10.523	152.182	29.5387	8.68238	183.16	30.3276
7							7.53545	181.877	19.0109	6.17182	122.028	16.3411	5.84623	141.327	15.4519	5.06148	186.602	16.4956
8	2.44714	218.88	14.7716	2.92293	178.366	14.5653				1.48196	216.695	1.9191	1.44837	222.691	1.716	3.47196	190.031	1.11185
9	1.8897	221.989	3.23709	4.87562	191.34	3.71658	5.32845	186.996	5.73477	1.79789	180.366	5.27097	3.05509	233.017	9.95943	4.05701	198.262	14.9699
10	5.64609	180.92	35.9484	8.42417	170.392	38.956	7.70065	148.238	35.5343	5.18637	224.56	35.915	4.24096	247.265	35.3907	4.0994	252.661	32.8169
11	1.42767	272.246	42.9674	1.97325	193.329	39.6145	3.16978	236.44	43.071	6.55516	183.639	25.3495	7.19113	181.496	25.4399	5.38036	240.597	25.9152
12	2.44149	202.314	23.2818	3.24754	209.394	23.4146	1.32174	334.115	28.8094	3.41213	216.706	21.0524	1.65224	201.211	20.4146	3.02853	200.929	19.6397
13	3.12234	219.174	25.685	3.83503	125.949	25.8734	4.79352	171.701	24.7429	3.7799	182.029	32.2341	5.34412	185.714	29.8193	5.78072	168.048	31.0506
14	4.16172	227.876	28.7986	4.74294	188.213	27.573	5.22708	243.478	28.1625	3.21332	199.201	25.8972	3.77398	242.738	23.3697	3.98683	218.327	23.9144
15	11.4209	171.397	28.0829	20.4647	172.19	28.0623	16.6681	131.66	30.2399	19.7089	169.555	20.9481	14.1196	121.563	22.987
16	13.8519	143.778	31.7926	14.704	164.447	37.122	18.8195	178.902	28.6472	12.8445	176.712	27.1187	16.7811	177.029	26.5688	16.4022	211.791	26.6445
17	0.641749	314.304	25.7905	0.757464	311.316	20.6939	0.718604	304.482	17.7911	0.773055	273.446	26.8797	0.836102	289.204	23.7875	0.821527	298.279	20.5307
18	6.98435	111.054	23.2798	6.7999	111.948	19.7298	4.36988	241.607	22.5384	3.74549	239.702	9.26446	5.15469	142.964	13.3489	4.46386	128.613	14.141
19	3.06532	219.2	18.9702	1.72725	228.677	26.2087	4.49523	205.211	31.9072	4.15768	216.619	17.2985	3.71251	213.014	17.2843	5.4128	234.425	17.3124
20	5.13931	134.624	20.1729	6.78987	167.204	19.9406				8.00483	152.938	15.8976	7.63506	149.924	16.1191	9.81425	128.223	20.4995
Mean	4.24182	217.604	25.6678	5.3871	195.418	24.658	5.47576	213.326	26.7247	5.41344	206.324	21.3914	5.57492	198.301	21.0262	5.10187	207.017	21.7516
SD	3.35745	67.7871	9.12674	4.92572	55.2266	8.44709	5.09215	51.127	8.37731	4.44975	48.3828	9.57174	4.16505	43.9208	7.47829	3.45639	43.109	7.25254

## Sheet: Mother's gaze patterns
	Breastfeeding		Face-to-face
Participant	AOI SPH Normalized Dwell [ms/Coverage]	AOI Infant Normalized Dwell [ms/Coverage]	AOI SPH Normalized Dwell [ms/Coverage]	AOI Infant Normalized Dwell [ms/Coverage]
1	2.86557e+06	1177481	484107	4.77769e+06
2	4.24469e+06	1.01503e+06	625706	3.72896e+06
3	5.82964e+06	172510	959711	3.5239e+06
4	4.99107e+06	600124	635337	3.93626e+06
5	2.49691e+06	935123	782051	5.39738e+06
6	694029	47190.6	720846	5539681
7			617326	5.58083e+06
8
9	2.67239e+06	700160	1.26461e+06	4.59057e+06
10	3.58736e+06	800884	1.00802e+06	4.19464e+06
11	5.35165e+06	769736	475573	6.7866e+06
12	1.7383e+06	1.94155e+06	703794	4249813
13	4.21524e+06	592484	817036	274367
14	1.61305e+06	66418.2	678954	1.52603e+06
15	3.37254e+06	1.38108e+06	422476	2.00118e+06
16	4.34813e+06	1.24041e+06	630559	1.52122e+06
17	4.00865e+06	1294933	646087	1.73491e+06
18	2.97256e+06	1.09289e+06	319921	1498874
19	3.69653e+06	1.28831e+06	499779	555670
20	2.72919e+06	1.79462e+06	594009	1.66472e+06
Mean	3.41264e+06	939495	678205	3.32017e+06
SD	1.30282e+06	518675	216120	1.8639e+06

## Sheet: Smartphone Addiction Scale-SAS
Participant	SAS1	SAS2	SAS3	SAS4	SAS5	SAS6	SAS7	SAS8	SAS9	SAS10	SAS sum
1	3	3	1	4	2	2	5	4	4	3	31
2	2	2	1	2	1	2	2	4	4	4	24
3	4	5	3	3	2	4	3	2	5	4	35
4	6	6	1	4	1	4	1	1	6	1	31
5	5	4	5	4	2	4	1	4	5	1	35
6	1	5	1	5	3	3	1	2	3	4	28
7	1	4	3	1	1	1	1	1	6	3	22
8	6	4	6	4	2	5	4	5	6	3	45
9	3	2	1	4	2	2	4	2	4	2	26
10	3	1	4	4	3	5	3	4	5	4	36
11	2	2	2	3	2	3	3	3	3	4	27
12	2	3	4	6	4	3	4	5	6	5	42
13	1	3	1	2	4	1	2	1	6	5	26
14	2	5	2	3	2	4	1	3	5	3	30
15	2	2	2	3	2	2	1	2	4	4	24
16	1	1	1	3	1	1	1	1	2	1	13
17	5	4	2	5	1	3	5	4	5	2	36
18	1	1	3	2	1	2	2	1	2	1	16
19	2	4	1	2	1	2	2	4	6	4	28
20	4	5	2	4	3	3	3	5	4	4	37

## Sheet: Demographic characteristics
Participant	Birth order	mother's age	Age of infant (months postpartum)	Infant's gender	academic education	national wage	Help with child care	Smoking
1	1	30	5.5	2	3	1	1	2		Birth order	1	First
2	1	33	6	1	3	1	1	2			2	Second
3	1	31	4	2	2	3	1	2			3	Third
4	1	30	6.5	2	3	2	1	2
5	1	38	4	2	3	3	2	2		Infant's gender	1	Boy
6	1	38	4.5	1	3	1	2	2			2	Girl
7	1	22	4	2	1	1	1	2
8	1	32.5	6	2	4	3	1	2		Academic education	1	High school
9	2	26.5	4.5	1	2	3	2	2			2	BA
10	3	35	5	1	3	2	1	2			3	Advanced degrees
11	1	27	5	2	1	1	2	2			4	Diploma
12	2	32	5.5	2	2	4	1	2
13	1	26	5	2	3	1	1	2		National wage	1	Far below
14	2	27	5.5	2	2	1	2	2			5	Far above
15	2	29	6	1	3	3	2	2
16	2	31	5	2	3	5	1	2		Help with child care	1	yes
17	2	27	4	1	1	1	1	2			2	no
18	1	30	5	1	3	2	1	2
19	1	29	5	2	2	4	2	2		Smoking	1	yes
20	1	29	5	1	2	3	1	2			2	no
Mean		30.15	5.05
SD		3.8474	0.722842
